# Supplementary material for: Genotypic Diversity of Ciprofloxacin Nonsusceptibility and Its Relationship with Minimum Inhibitory Concentrations in Nontyphoidal Salmonella Clinical Isolates in Taiwan
Source: Antibiotics (Basel). 2021 Nov 11;10(11):1383. doi: 10.3390/antibiotics10111383 (PMC8614936; doi:10.3390/antibiotics10111383)
Supplement: Supplementary file 1 [file antibiotics-10-01383-s001.zip]

Archive with 7 entries (7 files):
- Figure S1. PCR detection of the PMQR genes (positive).tif
- Figure S2. PCR detection of the PMQR genes (negative).tif
- Figure S3. Schematic of the generation of PCR amplicons.tif
- Figure S4. Design map of the synthesized DNA frament.tif
- Table S1. Mutational profiles of gryA, gyrB, parC, and parE.pdf
- Table S2. Distribution of QRDR mutations and PMQR genes.pdf
- Table S3.  Sequences of primer pairs for PCR amplicons.pdf
